# Supplementary material for: Isolation and characterization of a novel bacterial strain from a Tris-Acetate-Phosphate agar medium plate of the green micro-alga Chlamydomonas reinhardtii that can utilize common environmental pollutants as a carbon source
Source: F1000Res. 2020 Jun 29;9:656. [Version 1] doi: 10.12688/f1000research.24680.1 (PMC7425125; doi:10.12688/f1000research.24680.1)
Supplement: Antibiotic sensitivity data for the bacterial strain LMJ (Bacterium strain clone LIB091_C05_1243 variant 16S ribosomal RNA; GenBank Accession # MN633292.1). — The Excel data file, Data S1 LMJ.xlsx contain information about the means and standard deviations of the zones of inhibitions of the bacterial strain LMJ and Chlamydomonas, induced by 4 antibiotics. The Excel data file, Data S2 LMJ.xlsx contain statistical analyses of the zones of inhibitions of the bacterial strain LMJ and Chlamydomonas, induced by 4 antibiotics. Antibiotics used are: Penicillin, Chloramphenicol, Neomycin & Polymyxin B. Three biological replicates were used for the generation of the data. Two different doses of antibiotics were used: 50 and 100 micrograms of each antibiotic. [file f1000research-9-27224-s0000.tgz]

Archive with 2 entries (2 files):
- DataS1LMJ.xlsx
- DataS2LMJ.xlsx
