# Supplementary material for: Isolation and characterization of a novel bacterial strain from a Tris-Acetate-Phosphate agar medium plate of the green micro-alga Chlamydomonas reinhardtii that can utilize common environmental pollutants as a carbon source
Source: F1000Res. 2020 Jun 29;9:656. [Version 1] doi: 10.12688/f1000research.24680.1 (PMC7425125; doi:10.12688/f1000research.24680.1)
Supplement: Antibiotic sensitivity data for the bacterial strain LMJ (Bacterium strain clone LIB091_C05_1243 variant 16S ribosomal RNA; GenBank Accession # MN633292.1). — The Excel data file, Data S1 LMJ.xlsx contain information about the means and standard deviations of the zones of inhibitions of the bacterial strain LMJ and Chlamydomonas, induced by 4 antibiotics. The Excel data file, Data S2 LMJ.xlsx contain statistical analyses of the zones of inhibitions of the bacterial strain LMJ and Chlamydomonas, induced by 4 antibiotics. Antibiotics used are: Penicillin, Chloramphenicol, Neomycin & Polymyxin B. Three biological replicates were used for the generation of the data. Two different doses of antibiotics were used: 50 and 100 micrograms of each antibiotic. [file f1000research-9-27224-s0000.tgz › DataS1LMJ.xlsx]

## Sheet: Chlamydomonas
Antibotic Name	Amount/dose (µg) on the disk	Diameter of zone of inhibition (mm)
		Rep 1	Rep 2	Rep 2	Mean	STDEV
Penicillin	50	0	0	0	0	0
	100	0	0	0	0	0
Polymyxin B	50	8.5	8.7	8.4	8.53333	0.152753
	100	9.5	10	9.3	9.6	0.360555
Neomycin	50	9.5	10	9	9.5	0.5
	100	11.1	11.1	11.2	11.1333	0.057735
Chloramphenicol	50	0	0	0	0	0
	100	0	0	0	0	0

## Sheet: LMJ.SG0182
Antibotic Name	Amount/dose (µg) on the disk	Diameter of zone of inhibition (mm)
		Rep 1	Rep 2	Rep 2	Mean	STDEV
Penicillin	50	33.3	33.4	33.1	33.2667	0.152753
	100	40.3	40.3	40.2	40.2667	0.057735
Polymyxin B	50	9.6	9.5	9.5	9.53333	0.057735
	100	10	10.5	10.8	10.4333	0.404145
Neomycin	50	9.6	9.4	9.5	9.5	0.1
	100	12.8	12.7	12.6	12.7	0.1
Chloramphenicol	50	28.8	28.7	28.9	28.8	0.1
	100	33.2	33.4	33.3	33.3	0.1
