# Supplementary material for: Isolation and characterization of a novel bacterial strain from a Tris-Acetate-Phosphate agar medium plate of the green micro-alga Chlamydomonas reinhardtii that can utilize common environmental pollutants as a carbon source
Source: F1000Res. 2020 Jun 29;9:656. [Version 1] doi: 10.12688/f1000research.24680.1 (PMC7425125; doi:10.12688/f1000research.24680.1)
Supplement: Images of antibiotic plates of the bacterial strain LMJ (Bacterium strain clone LIB091_C05_1243 variant 16S ribosomal RNA; GenBank Accession # MN633292.1) and green micro-alga Chlamydomonas from the antibiotic susceptibility disc diffusion tests. — This file contains 16 images of antibiotic plates used for the antibiotic susceptibility tests using the disc diffusion method for Chlamydomonas and the bacterial strain, LMJ. Antibiotics tested are: penicillin, chloramphenicol, polymyxin B and neomycin. Two different doses of antibiotics were used: 50 and 100 micrograms of each antibiotics. On the LMJ antibiotic plates, the filter paper disc on the right contains the antibiotic and that on the left contains sterile water (control). On the Chlamydomonas antibiotic plates, the filter paper disc on the left contains the antibiotic and that on the right contains sterile water (control). [file f1000research-9-27224-s0001.tgz]

Archive with 16 entries (16 files):
- 20181207_111426Neo72hrs50ugcropped.jpg
- 20181207_111508Neo72hrs100ugcropped.jpg
- 20181207_111729PolyB72hrs50ugcropped.jpg
- 20181207_111830PolyB72hrs100ugcropped.jpg
- 20181207_112357Chloro72hrs50ugcropped.jpg
- 20181207_112500Chloro72hrs100ugcropped.jpg
- 20181207_112647Penicillin72hrs50ug.jpg
- 20181207_112859Penicillin72hrs100ug.jpg
- 50microChloroChlamycropped.jpg
- 100microchlorocropped.jpg
- 50microNeoChlamycropped.jpg
- 100microNeocropped.jpg
- 50microPeniChlamycropped.jpg
- 100microPenicropped.jpg
- 50micropolymyxinB2ndbatchcropped.jpg
- 100micropolymyxin2ndbatchcropped.jpg
