# Supplementary material for: Isolation and characterization of a novel bacterial strain from a Tris-Acetate-Phosphate agar medium plate of the green micro-alga Chlamydomonas reinhardtii that can utilize common environmental pollutants as a carbon source
Source: F1000Res. 2020 Jun 29;9:656. [Version 1] doi: 10.12688/f1000research.24680.1 (PMC7425125; doi:10.12688/f1000research.24680.1)
Supplement: Tests using Tris-Phosphate medium (TP) to see if hydrocarbons, aromatic compounds and polyhydroxyalkanoates can be used by the bacterium LMJ (Bacterium strain clone LIB091_C05_1243 variant 16S ribosomal RNA; GenBank Accession # MN633292.1) as the sole carbon source. — This file contains 23 images of TP (Tris-Phosphate) medium plates containing different alternative carbon sources. Bacterium LMJ was streaked on these chemical plates to test if LMJ can utilize these chemicals as the sole carbon source for energy and growth. 1% stocks of the following chemicals were tested: cyclohexyl chloride, phenanthrene, napthalene, benzoic acid, phenyl acetate. 2% (v/v) stocks of fresh and used car motor oil 10W30 were also tested. The doses used are given in mL in the file name. [file f1000research-9-27224-s0002.tgz]

Archive with 23 entries (23 files):
- LMJphenanthrene2mL.jpg
- LMJLMJphenanthrenezoomup2mLB.jpg
- 4mLLMJcyclohexylchloride.jpg
- 4mLPHBLMJ.jpg
- 4mLphenanthreneLMJ.jpg
- zoomupof4mLphenanthrene.jpg
- zoomupofLMJPHB4mL.jpg
- LMJ0.5mL1napthalene82319.jpg
- LMJ1ml1napthalene82319.jpg
- LMJnapthalene2mLzoomB.jpg
- LMJzoomupof0.5mLnapthalene.jpg
- LMJ0.5mLbenzoicacid.jpg
- LMJ1mLbenzoicacid.jpg
- LMJ2mLbenzoicacid.jpg
- LMJ0.5mLphenylacetate.jpg
- LMJ1mLphenylacetate.jpg
- LMJ2mLphenylacetaterep.jpg
- 10W30LMJ0.5mLfresh.jpg
- 10W30LMJ2mLfresh.jpg
- 10W30LMJ1mLfresh.jpg
- 10W30usedLMJ0.5mL.jpg
- 10W30usedLMJ1mL.jpg
- 10W30usedLMJ2mL.jpg
