# Supplementary material for: Isolation and characterization of a novel bacterial strain from a Tris-Acetate-Phosphate agar medium plate of the green micro-alga Chlamydomonas reinhardtii that can utilize common environmental pollutants as a carbon source
Source: F1000Res. 2020 Jun 29;9:656. [Version 1] doi: 10.12688/f1000research.24680.1 (PMC7425125; doi:10.12688/f1000research.24680.1)
Supplement: 16S rRNA partial gene sequences of the bacterial strain LMJ (Bacterium strain clone LIB091_C05_1243 variant 16S ribosomal RNA; GenBank Accession # MN633292.1) — Dataset contains 2 abi extension files obtained from sequencing of the LMJ strain's 16S rRNA gene partially. There are 2 electropherogram files and corresponding text files of DNA sequences in the dataset. The 16S rRNA gene was partially amplified from LMJ and cloned in the TOPO-TA vector (Thermo Scientific Fisher) for DNA sequencing. Sanger dideoxy sequencing technology was used for DNA sequencing. [file f1000research-9-27224-s0003.tgz › 032_C01_011.txt]

NNNNNNNNNNNNNNNNNNNNNNNNNNNNGGNNGGCAGCAGTNNGGGANNNNNNGGACAATGGGCGAAAGCCTGNNNNCNGCAANGCCGCGNGANNNNANGAAGGCCTTAGGGTTGTAAAGCTCTTTTACCCGGGATGATAATGACAGTACCGGGAGAATAAGCTCCGGCTAACTCCGTGCCAGCAGCCGCGGTAATACGGAGGGAGCTAGCGTTGTTCGGAATTACTGGGCGTAAAGCGCACGTAGGCGGCTATTCAAGTCAGAGGTGAAAGCCCGGGGCTCAACCCCGGAACTGCCTTTGAAACTAGATAGCTTGAATCCAGGAGAGGTGAGTGGAATTCCGAGTGTAGAGGTGAAATTCGTAGATATTCGGAAGAACACCAGTGGCGAAGGCGGCTCACTGGACTGGTATTGACGCTGAGGTGCGAAAGCGTGGGGAGCAAACAGGATTAGATACCCCTGTAGTCAAGGGCGAATTCGTTTAAACCTGCAGGACTAGTCCCTTTAGTGAGGGTTAATTCTGAGCTTGGCGTAATCATGGTCATAGCTGTTTCCTGTGTGAAATTGTTATCCGCTCACAATTCCACACAACATACGAGCCGGAAGCATAAAGTGTAAAGCCTGGGGTGCCTAATGAGTGAGCTAACTCACATTAATTGCGTTGCGCTCACTGCCCGCTTTCCAGTCGGGAAACCTGTCGTGCCAGCTGCATTAATGAATCGGCCAACGCGCGGGGAGAGGCGGTTTGCGTATTGGGCGCTCTTCCGCTTCCTCGCTCACTGACTCGCTGCGCTCGGTCGTTCGGCTGCGGCGAGCGGTATCAGCTCACTCAAAGGCGGTAATACGGTTATCCACAGAATCAGGGGATAACGCAGGAAAGAACATGTGAGCAAAAGGCCAGCAAAAGGCCAGGAACCGTAAAAAGGCCGCGTTGCTGGCGTTTTTCCATAGGCTCCGCCCCCCTGACGAGCATCACNAAATCGACGCTCAAGTCAGAGGTGGCGAAACCCGACAGGACTATAAANANACCAGGCGTTTCCCCCTGGAANCTCCCTNNNGNNNNNTCCTGTTCNAACCTGCCNCTTACCGGNNACCTGNCNNCTTTNNCCTNNGGNANNNNNGGGNNTTTNNNNNNNNNCNNNNNGGNNNNNNNNNNNNGGNNNNNNNNNNCCNNNNNNNGGGNTNNTNNNNAAANCNNCCNNTNNNCCNNNNNNNNNNNCTTNNNNGGNANNNNNNNTTNNNNNNNCCCGGGNNAAANNNN
