# Supplementary material for: Isolation and characterization of a novel bacterial strain from a Tris-Acetate-Phosphate agar medium plate of the green micro-alga Chlamydomonas reinhardtii that can utilize common environmental pollutants as a carbon source
Source: F1000Res. 2020 Jun 29;9:656. [Version 1] doi: 10.12688/f1000research.24680.1 (PMC7425125; doi:10.12688/f1000research.24680.1)
Supplement: Growth of bacterial strain LMJ (Bacterium strain clone LIB091_C05_1243 variant 16S ribosomal RNA; GenBank Accession # MN633292.1) and Staphylococcus aureus on Tryptic Soy Agar medium plates containing 5% sheep blood. — This file contains five images. We have included two figures showing the 24 hours-growth on the blood agar media plates, the growth of the bacterial strain LMJ is on the left on the blood agar plate and that of Staphylococcus aureus is on the right of the blood agar plate. Images were taken after 1 day of growth at 37C. S. aureus is beta-hemolytic while LMJ is gamma hemolytic. We have also included three additional images of LMJ growth on Tryptic Soy Agar medium for 24 hours, 48 hours and 72 hours at 37C to show that even with prolonged incubation at 37C, LMJ does not show complete or partial hemolysis on blood agar medium plates. Tryptic Soy Agar medium plates containing 5% sheep blood were purchased from Carolina Biological (Burlington, NC). [file f1000research-9-27224-s0004.tgz]

Archive with 5 entries (5 files):
- Bloodagar24hrsgrowth.jpg
- Bloodagarlysisafter24hrs.jpg
- BALMJ24hrs37C.jpg
- BALMJ48hrs37C.jpg
- BALMJ72hrs37C.jpg
