# Supplementary material for: Isolation and characterization of a novel bacterial strain from a Tris-Acetate-Phosphate agar medium plate of the green micro-alga Chlamydomonas reinhardtii that can utilize common environmental pollutants as a carbon source
Source: F1000Res. 2020 Jun 29;9:656. [Version 1] doi: 10.12688/f1000research.24680.1 (PMC7425125; doi:10.12688/f1000research.24680.1)
Supplement: TAP and LB liquid cultures of the bacterial strain LMJ (Bacterium strain clone LIB091_C05_1243 variant 16S ribosomal RNA; GenBank Accession # MN633292.1) grown for 4 days and Gram stains of LMJ from these liquid cultures. Growth of LMJ on TAP-agar from a 96 hours-grown TAP liquid culture is also sho — This file contains 11 images. Bacterial strain LMJ was grown in liquid TAP and liquid LB medium for 4 days (96 hours) in an incubator shaker, shaking at 150 rpm at 37C. Images were taken every 24 hours to monitor the turbidity/growth of these liquid cultures over 96 hours. Gram stains were performed on the 24 hours-grown liquid TAP and LB cultures. There were cell debris, membrane fragments, some small rods and round shaped cells were visible after gram staining. 96 hours liquid TAP culture was plated on a TAP-agar medium plate. LMJ grew back within 4 days at room temperature. This result shows that although gram stain could not detect many intact cells in the liquid culture, cells were not dead. LMJ could not form a biofilm in shaking cultures properly and this induced cell lysis in liquid cultures. It can form biofilms on TAP-agar when plated from the liquid TAP culture. [file f1000research-9-27224-s0005.tgz]

Archive with 11 entries (11 files):
- 24hrsgrowthTAP.jpg
- 48hrsgrowthTAP.jpg
- 72hrsgrowthTAP.jpg
- 96hrsgrowth.jpg
- 24hoursgrowthLB.jpg
- 48hrsgrowthLB.jpg
- 72hrsgrowthLB.jpg
- 96hrsgrowthLB.jpg
- LMJTAPcelldebrisaftergramstaining.jpg
- LMJLBcelldebrisafterGramstaining.jpg
- 96hrsliquidTAPculturetoTAPagar.jpg
